# Supplementary material for: Click-Ready Gold Nanoparticles from Aqueous Mechanochemistry: 2-Propynylamine as a Reducing Agent and Surface Ligand
Source: Materials (Basel). 2025 Sep 25;18(19):4470. doi: 10.3390/ma18194470 (PMC12526151; doi:10.3390/ma18194470)
Supplement: Supplementary file 1 [file materials-18-04470-s001.zip]

Archive with 1 entries (1 files):
- materials-3797205-supplementary.pdf
